# Supplementary material for: Idiosyncratic Drug-Induced Liver Injury and Amoxicillin–Clavulanate: Spotlight on Gut Microbiota, Fecal Metabolome and Bile Acid Profile in Patients
Source: Int J Mol Sci. 2024 Jun 22;25(13):6863. doi: 10.3390/ijms25136863 (PMC11241776; doi:10.3390/ijms25136863)
Supplement: Supplementary file 1 [file ijms-25-06863-s001.zip]

Archive with 1 entries (1 files):
- ijms-3043067-supplementary.pdf
